# Supplementary material for: Optical Biomedical Imaging Reveals Criteria for Violated Liver Regenerative Potential
Source: Cells. 2023 Feb 2;12(3):479. doi: 10.3390/cells12030479 (PMC9914457; doi:10.3390/cells12030479)
Supplement: Supplementary file 1 [file cells-12-00479-s001.zip]

Archive with 1 entries (1 files):
- cells-2099860-supplementary.pdf
